# Supplementary material for: Social Use of Facial Expressions in Hylobatids
Source: PLoS One. 2016 Mar 15;11(3):e0151733. doi: 10.1371/journal.pone.0151733 (PMC4792372; doi:10.1371/journal.pone.0151733)
Supplement: S4 Table — This table includes all data points (facial expression events) which occurred given our criteria (see Methods). It contains information about the signalling individual (species, gender, individual of which pair) and information about the signal (AU combination, duration, context and whether individuals of the pair were facing each other or not). (CSV) [file pone.0151733.s004.csv]

datapoint	clip	speciesZ	pair	sex	individual	combination	context	facing	duration_ms
1	1	Symph	1	Female	2	AU25+AU26+AD37	Grooming	0	120
2	1	Symph	1	Male	1	AU25+AU26	Grooming	0	440
3	1	Symph	1	Male	1	AU25+AU26	Grooming	0	400
4	1	Symph	1	Male	1	AU25+AU26	Grooming	0	640
5	1	Symph	1	Male	1	AU25+AU26+AD37	Grooming	0	400
6	1	Symph	1	Male	1	AU25+AU26	Grooming	0	5080
7	1	Symph	1	Female	2	AU25+AU26	Grooming	0	360
8	1	Symph	1	Male	1	AU8+AU25+AU26	Grooming	0	520
9	1	Symph	1	Female	2	AU25+AU26	Grooming	0	280
10	1	Symph	1	Male	1	AU25+AU26	Grooming	0	320
11	1	Symph	1	Male	1	AU25+AU26+AD37	Grooming	0	520
12	1	Symph	1	Female	2	AU25+AU26+AD37	Grooming	0	360
13	1	Symph	1	Male	1	AU8+AU25+AU26	Grooming	0	400
14	1	Symph	1	Female	2	AU25+AU26	Unclear	0	200
15	1	Symph	1	Female	2	AU10+AU25	Resting	0	480
16	1	Symph	1	Female	2	AU12	Resting	0	1920
17	1	Symph	1	Male	1	AU25	Resting	0	280
18	1	Symph	1	Male	1	AU8+AU25+AU26+AD19	Selfgroom	0	600
19	1	Symph	1	Male	1	AU8	Selfgroom	0	240
20	1	Symph	1	Male	1	AU25+AU26+AD37	Selfgroom	0	440
21	1	Symph	1	Male	1	AU41	Selfgroom	0	1240
22	1	Symph	1	Male	1	AU41	Selfgroom	0	2840
23	1	Symph	1	Female	2	AU10+AU12+AU16+AU25+AU27	Play	1	3560
24	1	Symph	1	Male	1	AU10+AU12+AU16+AU25+AU27	Play	1	3800
25	1	Symph	1	Male	1	AU10+AU16+AU25+AU26	Play	0	2720
26	1	Symph	1	Female	2	AU25+AU26+AD19	Resting	1	80
27	1	Symph	1	Male	1	AU25+AU26+AD19	Play	0	520
28	1	Symph	1	Male	1	AU25+AU26	Play	0	560
29	1	Symph	1	Male	1	AU10+AU16+AU25+AU26	Play	1	2160
30	1	Symph	1	Female	2	AU16+AU25+AU26	Selfgroom	0	160
31	1	Symph	1	Male	1	AU25+AU26	Unclear	0	360
32	1	Symph	1	Male	1	AU10+AU25+AU26	Play	0	320
33	1	Symph	1	Female	2	AU16+AU25+AU26	Grooming	0	1760
34	1	Symph	1	Male	1	AU16+AU25+AU26	Play	0	840
35	1	Symph	1	Female	2	AU16+AU25+AU27	Play	1	440
36	1	Symph	1	Male	1	AU10+AU16+AU25+AU27	Play	0	1400
37	1	Symph	1	Male	1	AU8+AU25+AU26+AD37	Unclear	0	520
38	1	Symph	1	Male	1	AU25+AU26	Unclear	0	400
39	1	Symph	1	Female	2	AU25+AU26	Resting	0	480
40	1	Symph	1	Female	2	AU16+AU25+AU26	Agonistic	0	1560
41	1	Symph	1	Male	1	AU10+AU16+AU25+AU27	Agonistic	1	3280
42	1	Symph	1	Female	2	AU10+AU16+AU25+AU26	Agonistic	1	520
43	1	Symph	1	Male	1	AU25+AU26+AD37	Resting	0	320
44	1	Symph	1	Male	1	AU25+AU26+AD37	Resting	0	240
45	1	Symph	1	Female	2	AU25+AU26+AD37	Nursing	1	240
46	1	Symph	1	Female	2	AU10+AU16+AU25+AU27	Nursing	0	1040
47	1	Symph	1	Female	2	AU10+AU16+AU25+AU27	Nursing	0	1040
48	1	Symph	1	Female	2	AU25+AU26	Nursing	0	160
49	1	Symph	1	Female	2	AU10+AU16+AU25+AU27	Nursing	0	1520
50	1	Symph	1	Female	2	AU25+AU26	Nursing	0	200
51	1	Symph	1	Female	2	AU25+AU27	Nursing	0	1200
52	1	Symph	1	Female	2	AU25+AU27	Nursing	0	920
53	2	Symph	1	Male	1	AU25+AU26+AD37	Resting	0	320
54	2	Symph	1	Male	1	AU16+AU25	Resting	0	2240
55	2	Symph	1	Male	1	AU16+AU25	Resting	0	8640
56	2	Symph	1	Female	2	AU10+AU16+AU25+AU27	Unclear	1	4000
57	2	Symph	1	Female	2	AU25	Unclear	1	200
58	2	Symph	1	Male	1	AU16+AU25+AU26	Resting	0	3840
59	2	Symph	1	Male	1	AU10+AU12+AU16+AU25+AU26	Play	1	2120
60	2	Symph	1	Male	1	AU25+AU26+AD37	Resting	0	400
61	2	Symph	1	Male	1	AU25+AU26+AD37	Resting	0	200
62	2	Symph	1	Male	1	AU25+AU26+AD37	Resting	0	400
63	2	Symph	1	Male	1	AU25+AU26+AUEye+AD37	Resting	0	520
64	2	Symph	1	Male	1	AU12+AU25+AU26	Play	0	1920
65	2	Symph	1	Female	2	AU25+AU26+AD37	Unclear	0	320
66	2	Symph	1	Female	2	AU25+AU26+AD37	Unclear	0	160
67	2	Symph	1	Male	1	AU16+AU25+AU26	Unclear	0	840
68	2	Symph	1	Male	1	AU16+AU25+AU26	Play	0	2520
69	2	Symph	1	Male	1	AU25+AU26+AD37	Resting	0	600
70	2	Symph	1	Female	2	AU25+AU26+AD37	Resting	0	200
71	2	Symph	1	Male	1	AU16+AU25+AU26	Play	0	2760
72	2	Symph	1	Male	1	AU25+AU26+AD37	Unclear	0	480
73	2	Symph	1	Male	1	AU25+AU26	Unclear	0	400
74	2	Symph	1	Male	1	AU16+AU25+AU26	Unclear	0	640
75	2	Symph	1	Male	1	AU25+AU26+AD37	Unclear	0	480
76	2	Symph	1	Female	2	AU25+AU26+AD37	Nursing	0	280
77	2	Symph	1	Male	1	AU25+AU26+AD37	Unclear	0	480
78	2	Symph	1	Male	1	AU25+AU26+AD37	Unclear	0	560
79	2	Symph	1	Male	1	AU25+AU26+AD37	Unclear	1	440
80	3	Symph	1	Female	2	AU25+AU26+AD37	Grooming	0	240
81	3	Symph	1	Male	1	AU16+AU25+AU26	Agonistic	1	2040
82	3	Symph	1	Female	2	AU12+AU25+AU26	Agonistic	1	1600
83	3	Symph	1	Male	1	AU25+AU26	Grooming	0	800
84	3	Symph	1	Female	2	AU25+AU26+AD37	Grooming	0	280
85	3	Symph	1	Female	2	AU25+AU26+AD37	Grooming	0	160
86	3	Symph	1	Male	1	AU25+AU26+AD37	Resting	0	400
87	3	Symph	1	Male	1	AU16+AU25+AU26	Resting	1	2440
88	3	Symph	1	Female	2	AU25+AU26+AD37	Grooming	1	440
89	3	Symph	1	Female	2	AU25+AU26+AD37	Grooming	1	280
90	3	Symph	1	Female	2	AU25+AU26+AD37	Grooming	0	160
91	3	Symph	1	Male	1	AU1/2	Resting	0	1560
92	3	Symph	1	Male	1	AU10+AU25+AU27	Agonistic	1	1000
93	3	Symph	1	Male	1	AU25+AU26	Resting	1	240
94	3	Symph	1	Female	2	AU25+AU26+AD37	Grooming	0	280
95	3	Symph	1	Female	2	AU25+AU26+AD37	Grooming	0	240
96	3	Symph	1	Female	2	AU16+AU25+AU26	Unclear	0	600
97	3	Symph	1	Male	1	AU10+AU16+AU25+AU26	Play	0	520
98	3	Symph	1	Male	1	AU1/2	Selfgroom	0	1680
99	3	Symph	1	Male	1	AU25+AU26+AD37	Selfgroom	0	320
100	3	Symph	1	Male	1	AU8+AU25+AU26	Selfgroom	0	200
101	3	Symph	1	Male	1	AU8+AU25+AU26	Selfgroom	0	240
102	3	Symph	1	Male	1	AU8+AU25+AU26	Selfgroom	0	200
103	3	Symph	1	Male	1	AU8+AU25+AU26	Selfgroom	0	200
104	3	Symph	1	Male	1	AU10+AU25+AU26	Selfgroom	0	240
105	3	Symph	1	Female	2	AU25+AU26	Nursing	1	320
106	3	Symph	1	Male	1	AU16+AU25+AU26	Unclear	0	640
107	3	Symph	1	Male	1	AU10+AU12+AU16+AU25+AU26	Play	0	7720
108	3	Symph	1	Male	1	AU25+AU26+AD37	Unclear	0	680
109	3	Symph	1	Male	1	AU25+AU26+AD37	Unclear	1	280
110	3	Symph	1	Male	1	AU25+AU26+AD37	Unclear	1	360
111	3	Symph	1	Male	1	AU25+AU26	Resting	0	520
112	3	Symph	1	Male	1	AU25+AU26	Play	1	2080
113	3	Symph	1	Male	1	AU12+AU25+AU26	Play	0	440
114	3	Symph	1	Male	1	AU25+AU26	Play	1	2000
115	3	Symph	1	Male	1	AU16+AU25+AU27	Play	1	4440
116	3	Symph	1	Female	2	AU10+AU16+AU25+AU26	Play	0	1040
117	3	Symph	1	Male	1	AU10+AU12+AU16+AU25+AU27	Play	0	840
118	3	Symph	1	Female	2	AU25+AU26	Play	0	480
119	3	Symph	1	Male	1	AU10+AU12+AU16+AU25+AU27	Play	0	240
120	3	Symph	1	Female	2	AU10+AU16+AU25+AU26	Play	0	2320
121	3	Symph	1	Male	1	AU10+AU12+AU16+AU25+AU27	Play	1	6280
122	3	Symph	1	Female	2	AU25+AU26+AD37	Unclear	1	200
123	3	Symph	1	Male	1	AU25+AU26	Unclear	0	200
124	3	Symph	1	Female	2	AU16+AU25+AU27	Play	1	360
125	3	Symph	1	Male	1	AU25+AU26	Play	0	360
126	3	Symph	1	Male	1	AU10+AU12+AU16+AU25+AU26	Play	1	680
127	3	Symph	1	Male	1	AU10+AU12+AU16+AU25+AU26	Play	0	680
128	3	Symph	1	Male	1	AU10+AU12+AU16+AU25+AU26	Play	0	640
129	3	Symph	1	Female	2	AU12+AU16+AU25+AU26	Play	0	1360
130	3	Symph	1	Male	1	AU12+AU16+AU25+AU26	Play	0	1720
131	3	Symph	1	Male	1	AU25+AU26	Play	1	520
132	3	Symph	1	Male	1	AU25+AU26	Play	1	840
133	4	Symph	1	Male	1	AU25+AU26+AD37	Grooming	0	240
134	4	Symph	1	Male	1	AU25+AU26+AD37	Grooming	0	240
135	4	Symph	1	Male	1	AU8+AU25+AU26+AD37	Unclear	0	560
136	4	Symph	1	Male	1	AU25+AU26+AD37	Unclear	0	200
137	4	Symph	1	Female	2	AU25+AU26	Agonistic	1	1360
138	4	Symph	1	Male	1	AU10+AU16+AU25+AU27	Agonistic	1	4440
139	4	Symph	1	Female	2	AU25+AU26	Agonistic	1	360
140	4	Symph	1	Male	1	AU8+AU25+AU26+AD37	Unclear	0	440
141	4	Symph	1	Male	1	AU25+AU26	Play	0	280
142	4	Symph	1	Male	1	AU8+AU25+AU26	Resting	0	720
143	4	Symph	1	Male	1	AU8+AU25+AU26+AD37	Resting	0	320
144	4	Symph	1	Male	1	AU25+AU26+AD37	Resting	0	400
145	4	Symph	1	Male	1	AU10+AU16+AU25+AU27	Play	0	4080
146	4	Symph	1	Male	1	AU25+AU27	Play	0	1120
147	5	Symph	1	Male	1	AU10+AU16+AU25+AU27	Play	1	120
148	5	Symph	1	Male	1	AU16+AU25+AU26	Play	0	600
149	5	Symph	1	Male	1	AU16+AU25+AU27	Play	1	960
150	5	Symph	1	Female	2	AU8+AU25+AU26	Resting	1	440
151	5	Symph	1	Female	2	AU41	Selfgroom	0	1000
152	5	Symph	1	Female	2	AU16+AU25+AU26	Unclear	0	320
153	5	Symph	1	Male	1	AU25+AU26+AD37	Resting	0	560
154	5	Symph	1	Female	2	AU8+AU25+AU26+AD37	Unclear	0	400
155	5	Symph	1	Male	1	AU16+AU25+AU27	Play	0	520
156	5	Symph	1	Female	2	AU16+AU25+AU26	Play	0	280
157	5	Symph	1	Male	1	AU10+AU16+AU25+AU27	Play	1	5360
158	5	Symph	1	Female	2	AU16+AU25+AU27	Play	0	640
159	5	Symph	1	Male	1	AU16+AU25+AU27	Play	0	2480
160	5	Symph	1	Male	1	AU25+AU27	Play	0	1040
161	5	Symph	1	Female	2	AU10+AU16+AU25+AU26	Play	1	1040
162	5	Symph	1	Male	1	AU10+AU16+AU25+AU27	Play	0	640
163	5	Symph	1	Male	1	AU25+AU26	Play	1	600
164	5	Symph	1	Female	2	AU25+AU26+AD37	Unclear	1	120
165	5	Symph	1	Male	1	AU25+AU26	Play	0	840
166	5	Symph	1	Male	1	AU25+AU26	Play	1	4280
167	5	Symph	1	Female	2	AU25+AU26	Play	1	1160
168	5	Symph	1	Female	2	AU25+AU26	Play	1	400
169	5	Symph	1	Female	2	AU25+AU27	Play	1	2040
170	5	Symph	1	Male	1	AU10+AU25+AU27	Play	1	240
171	5	Symph	1	Female	2	AU25+AU26+AD37	Resting	0	280
172	5	Symph	1	Male	1	AU25+AU27	Play	1	2520
173	5	Symph	1	Female	2	AU25+AU26+AD37	Play	0	120
174	5	Symph	1	Male	1	AU25+AU26	Resting	1	160
175	5	Symph	1	Male	1	AU8+AU25+AU26	Resting	1	400
176	5	Symph	1	Male	1	AU25+AU26+AD37	Resting	0	280
177	5	Symph	1	Male	1	AU8+AU25+AU26+AD37	Resting	1	480
178	5	Symph	1	Male	1	AU25	Resting	0	720
179	5	Symph	1	Male	1	AU16+AU25+AU26	Play	1	1320
180	5	Symph	1	Male	1	AU16+AU25+AU26	Play	1	480
181	5	Symph	1	Male	1	AU10+AU16+AU25+AU26	Play	1	920
182	5	Symph	1	Female	2	AU25+AU26	Play	1	280
183	5	Symph	1	Female	2	AU25+AU26	Play	1	560
184	5	Symph	1	Male	1	AU25+AU26	Play	1	4720
185	5	Symph	1	Male	1	AU25+AU26	Play	1	6520
186	5	Symph	1	Male	1	AU16+AU25+AU27	Play	0	560
187	5	Symph	1	Male	1	AU16+AU25+AU26	Unclear	0	3120
188	5	Symph	1	Male	1	AU8+AU25+AU26+AD37	Selfgroom	0	440
189	5	Symph	1	Female	2	AU25+AU26	Play	1	160
190	5	Symph	1	Male	1	AU16+AU25+AU27	Play	1	2400
191	5	Symph	1	Female	2	AU10+AU25+AU27	Play	1	520
192	5	Symph	1	Male	1	AU25+AU27	Play	1	1000
193	6	Symph	1	Male	1	AU8+AU25+AU26+AD37	Grooming	1	360
194	6	Symph	1	Male	1	AU8+AU25+AU26+AD37	Grooming	0	440
195	6	Symph	1	Male	1	AU8+AU25+AU26	Grooming	0	160
196	6	Symph	1	Male	1	AU8+AU25+AU26+AD37	Grooming	0	280
197	6	Symph	1	Female	2	AU25+AU26+AD37	Unclear	0	80
198	6	Symph	1	Male	1	AU16+AU25+AU26	Unclear	0	680
199	6	Symph	1	Male	1	AU10+AU16+AU25+AU26	Play	0	1200
200	6	Symph	1	Female	2	AU25+AU26+AD37	Unclear	0	240
201	6	Symph	1	Male	1	AU10+AU12+AU16+AU25+AU27	Unclear	0	2400
202	6	Symph	1	Female	2	AU12+AU25+AU26	Unclear	0	360
203	6	Symph	1	Male	1	AU12+AU25+AU27	Resting	0	1080
204	6	Symph	1	Male	1	AU10+AU16+AU25+AU27	Resting	0	1160
205	6	Symph	1	Male	1	AU10+AU16+AU25+AU27	Unclear	1	1080
206	6	Symph	1	Female	2	AU25+AU26+AD37	Grooming	0	400
207	6	Symph	1	Male	1	AU10+AU25+AU26	Unclear	0	520
208	6	Symph	1	Male	1	AU8+AU25+AU26	Unclear	0	400
209	6	Symph	1	Male	1	AU16+AU25+AU26	Unclear	0	920
210	6	Symph	1	Male	1	AU16+AU25+AU26	Selfgroom	0	560
211	6	Symph	1	Male	1	AU10+AU12+AU16+AU25+AU27+AUEye	Selfgroom	0	1640
212	6	Symph	1	Male	1	AU8+AU25+AU26	Selfgroom	0	240
213	6	Symph	1	Male	1	AU10+AU25+AU27	Unclear	0	920
214	6	Symph	1	Male	1	AU25+AU26	Selfgroom	0	400
215	6	Symph	1	Male	1	AU25+AU26	Selfgroom	0	240
216	6	Symph	1	Male	1	AU10+AU12+AU16+AU25+AU27+AUEye	Play	0	360
217	6	Symph	1	Male	1	AU16+AU25+AU27	Unclear	0	640
218	6	Symph	1	Male	1	AU16+AU25+AU26	Unclear	0	440
219	6	Symph	1	Male	1	AU41	Resting	0	1000
220	6	Symph	1	Male	1	AU10+AU12+AU16+AU25+AU27	Agonistic	0	2040
221	6	Symph	1	Male	1	AU10+AU16+AU25+AU27	Agonistic	0	3320
222	6	Symph	1	Male	1	AU16+AU25+AU26	Unclear	0	480
223	6	Symph	1	Male	1	AU25+AU26+AD37	Unclear	0	1360
224	6	Symph	1	Male	1	AU41	Resting	0	4360
225	6	Symph	1	Male	1	AU25+AU26+AD37	Resting	1	480
226	6	Symph	1	Male	1	AU16+AU25+AU26	Resting	0	520
227	6	Symph	1	Male	1	AU16+AU25+AU26	Unclear	0	240
228	6	Symph	1	Male	1	AU16+AU25+AU26	Unclear	1	480
229	6	Symph	1	Male	1	AU25+AU26+AD37	Selfgroom	0	440
230	6	Symph	1	Male	1	AU16+AU25+AU26	Play	0	1000
231	6	Symph	1	Male	1	AU41	Play	0	2960
232	6	Symph	1	Female	2	AU25+AU26+AD37	Resting	0	280
233	6	Symph	1	Male	1	AU25+AU26+AD37	Resting	0	560
234	6	Symph	1	Female	2	AU25+AU27	Play	0	480
235	6	Symph	1	Male	1	AU25+AU26+AD37	Resting	0	440
236	6	Symph	1	Female	2	AU25+AU26	Unclear	1	160
237	6	Symph	1	Male	1	AU25+AU26	Unclear	1	1240
238	6	Symph	1	Female	2	AU25+AU26	Unclear	1	200
239	6	Symph	1	Female	2	AU25+AU26	Unclear	0	240
240	6	Symph	1	Female	2	AU25+AU26+AD37	Unclear	0	240
241	6	Symph	1	Female	2	AU25+AU26+AD37	Unclear	0	280
242	6	Symph	1	Female	2	AU16+AU25+AU26	Unclear	0	160
243	6	Symph	1	Female	2	AU25+AU27	Unclear	0	200
244	6	Symph	1	Female	2	AU10+AU16+AU25+AU27	Unclear	1	720
245	6	Symph	1	Female	2	AU25+AU26+AD37	Unclear	1	280
246	6	Symph	1	Female	2	AU25+AU26	Unclear	1	200
247	6	Symph	1	Female	2	AU25+AU26+AD37	Selfgroom	1	240
248	6	Symph	1	Male	1	AU25+AU26	Selfgroom	1	720
249	6	Symph	1	Female	2	AU10+AU12+AU16+AU25+AU27	Resting	0	1960
250	6	Symph	1	Male	1	AU25+AU27	Play	0	560
251	6	Symph	1	Female	2	AU25+AU26	Play	0	400
252	6	Symph	1	Male	1	AU8+AU25+AU26+AD37	Grooming	0	360
253	6	Symph	1	Male	1	AU8+AU25+AU26+AD37	Grooming	0	280
254	6	Symph	1	Male	1	AU8+AU25+AU26+AD37	Grooming	0	440
255	6	Symph	1	Male	1	AU8+AU25+AU26+AD37	Grooming	0	560
256	7	Symph	1	Male	1	AU10+AU12+AU16+AU25+AU27	Play	0	800
257	7	Symph	1	Female	2	AU25+AU26	Unclear	1	680
258	7	Symph	1	Male	1	AU25+AU26	Unclear	1	560
259	7	Symph	1	Male	1	AU16+AU25+AU27	Play	0	1840
260	7	Symph	1	Female	2	AU10+AU16+AU25+AU27	Play	0	240
261	7	Symph	1	Female	2	AU25+AU26	Play	1	320
262	7	Symph	1	Male	1	AU25+AU26+AD37	Resting	0	280
263	7	Symph	1	Female	2	AU25+AU27	Play	0	160
264	7	Symph	1	Male	1	AU10+AU12+AU16+AU25+AU27	Play	0	800
265	7	Symph	1	Male	1	AU25+AU27	Play	1	1960
266	7	Symph	1	Male	1	AU16+AU25+AU27	Play	1	2640
267	7	Symph	1	Male	1	AU25+AU26+AD37	Resting	0	360
268	7	Symph	1	Male	1	AU10+AU25+AU26	Resting	0	400
269	7	Symph	1	Male	1	AU16+AU25+AU26	Unclear	0	560
270	7	Symph	1	Male	1	AU25+AU26+AD37	Resting	0	480
271	7	Symph	1	Male	1	AU25+AU26+AD37	Resting	0	400
272	7	Symph	1	Male	1	AU25+AU26	Resting	0	2960
273	7	Symph	1	Female	2	AU25+AU26	Unclear	0	360
274	8	Symph	1	Male	1	AU16+AU25+AU26	Play	1	2280
275	8	Symph	1	Male	1	AU25+AU26	Unclear	0	400
276	8	Symph	1	Male	1	AU25+AU27	Unclear	0	360
277	8	Symph	1	Female	2	AU25+AU26+AD37	Resting	0	200
278	8	Symph	1	Male	1	AU25+AU26+AD37	Grooming	0	280
279	8	Symph	1	Male	1	AU25+AU26+AD37	Grooming	0	400
280	8	Symph	1	Male	1	AU25+AU26+AD37	Grooming	0	400
281	8	Symph	1	Female	2	AU25+AU26+AD37	Unclear	0	240
282	8	Symph	1	Male	1	AU8+AU25+AU26+AD37	Grooming	0	480
283	8	Symph	1	Female	2	AU25+AU27	Play	1	1200
284	8	Symph	1	Male	1	AU16+AU25+AU27	Play	1	1280
285	8	Symph	1	Male	1	AU16+AU25+AU26	Play	0	1200
286	8	Symph	1	Male	1	AU10+AU16+AU25+AU27	Play	0	720
287	8	Symph	1	Male	1	AU25+AU26+AD37	Unclear	0	480
288	8	Symph	1	Male	1	AU10+AU16+AU25+AU26	Unclear	1	1560
289	8	Symph	1	Male	1	AU10+AU16+AU25+AU27	Play	1	4600
290	8	Symph	1	Female	2	AU25+AU26+AD37	Unclear	1	320
291	8	Symph	1	Male	1	AU8+AU25+AU26+AD37	Resting	0	400
292	8	Symph	1	Male	1	AU10+AU16+AU25+AU26	Unclear	0	1920
293	8	Symph	1	Female	2	AU25+AU26	Agonistic	1	440
294	8	Symph	1	Male	1	AU10+AU16+AU25+AU27	Agonistic	1	3240
295	8	Symph	1	Male	1	AU10+AU16+AU25+AU27	Agonistic	1	10000
296	8	Symph	1	Female	2	AU25+AU27	Agonistic	0	760
297	8	Symph	1	Female	2	AU25+AU26+AD37	Grooming	0	280
298	8	Symph	1	Male	1	AU10+AU16+AU25+AU26	Grooming	0	880
299	8	Symph	1	Male	1	AU25+AU26+AD37	Grooming	0	280
300	8	Symph	1	Male	1	AU10+AU16+AU25+AU26	Selfgroom	0	1280
301	8	Symph	1	Male	1	AU10+AU16+AU25+AU27	Selfgroom	0	1440
302	8	Symph	1	Male	1	AU10+AU16+AU25+AU27	Selfgroom	0	920
303	8	Symph	1	Male	1	AU25+AU27	Agonistic	1	3520
304	8	Symph	1	Male	1	AU25+AU26+AD37	Grooming	0	360
305	8	Symph	1	Male	1	AU10+AU16+AU25+AU27	Agonistic	1	2880
306	8	Symph	1	Female	2	AU10+AU16+AU25+AU27	Agonistic	1	840
307	8	Symph	1	Female	2	AU16+AU25+AU26+AUEye	Agonistic	1	640
308	8	Symph	1	Male	1	AU25+AU26	Unclear	1	360
309	8	Symph	1	Female	2	AU25+AU26	Unclear	1	480
310	8	Symph	1	Female	2	AU25+AU26	Unclear	0	560
311	8	Symph	1	Male	1	AU16+AU25+AU26	Play	0	2600
312	8	Symph	1	Male	1	AU10+AU16+AU25+AU27	Play	0	1560
313	8	Symph	1	Male	1	AU25+AU27	Play	0	1480
314	8	Symph	1	Male	1	AU25+AU26	Unclear	0	400
315	8	Symph	1	Male	1	AU16+AU25+AU26	Unclear	1	1080
316	8	Symph	1	Male	1	AU16+AU25+AU27	Agonistic	1	2880
317	8	Symph	1	Male	1	AU25+AU26+AD37	Resting	0	600
318	8	Symph	1	Male	1	AU10+AU16+AU25+AU27	Agonistic	1	4520
319	8	Symph	1	Male	1	AU25+AU26	Nursing	0	520
320	8	Symph	1	Male	1	AU10+AU16+AU25+AU27	Agonistic	1	3920
321	8	Symph	1	Male	1	AU10+AU16+AU25+AU27	Agonistic	1	1080
322	8	Symph	1	Female	2	AU25+AU26+AD37	Resting	0	360
323	8	Symph	1	Female	2	AU25+AU26+AD37	Unclear	0	320
324	8	Symph	1	Female	2	AU25+AU26+AD37	Unclear	0	280
325	8	Symph	1	Female	2	AU25+AU26+AD37	Unclear	0	320
326	8	Symph	1	Female	2	AU16+AU25+AU26	Agonistic	1	800
327	8	Symph	1	Male	1	AU25+AU27	Agonistic	0	1800
328	8	Symph	1	Female	2	AU16+AU25+AU26	Agonistic	1	1280
329	8	Symph	1	Female	2	AU25+AU27	Play	0	320
330	8	Symph	1	Female	2	AU25+AU27	Play	0	400
331	8	Symph	1	Male	1	AU16+AU25+AU26	Play	0	400
332	8	Symph	1	Male	1	AU25+AU26+AD19	Unclear	0	520
333	8	Symph	1	Female	2	AU16+AU25+AU27	Agonistic	0	960
334	8	Symph	1	Male	1	AU10+AU16+AU25+AU26	Agonistic	0	1720
335	8	Symph	1	Female	2	AU25+AU26+AD37	Unclear	1	440
336	8	Symph	1	Female	2	AU16+AU25+AU27	Agonistic	0	280
337	8	Symph	1	Male	1	AU25+AU26+AD37	Resting	0	360
338	8	Symph	1	Female	2	AU10+AU16+AU25+AU27	Agonistic	1	1120
339	8	Symph	1	Male	1	AU10+AU16+AU25+AU27	Agonistic	1	2600
340	8	Symph	1	Female	2	AU25+AU26+AD37	Unclear	1	400
341	9	Symph	1	Male	1	AU8+AU25+AU26+AD37	Unclear	0	280
342	9	Symph	1	Male	1	AU25+AU26+AD37	Copulation	0	440
343	9	Symph	1	Male	1	AU16+AU25+AU26	Copulation	0	240
344	9	Symph	1	Female	2	AU17	Copulation	0	1320
345	9	Symph	1	Female	2	AU25+AU26+AD37	Copulation	0	280
346	9	Symph	1	Male	1	AU25+AU26+AD37	Unclear	0	160
347	9	Symph	1	Female	2	AU25+AU26+AD37	Resting	0	240
348	9	Symph	1	Male	1	AU25+AU26+AD37	Resting	0	280
349	9	Symph	1	Female	2	AU25+AU26+AD37	Resting	0	360
350	9	Symph	1	Female	2	AU25+AU26+AD37	Resting	0	280
351	10	Symph	1	Male	1	AU25+AU26+AD37	Resting	0	360
352	10	Symph	1	Female	2	AU25+AU27	Play	0	1040
353	10	Symph	1	Female	2	AU25+AU26+AD37	Selfgroom	0	360
354	10	Symph	1	Male	1	AU10+AU12+AU16+AU25+AU26	Play	0	6160
355	10	Symph	1	Female	2	AU16+AU25+AU26	Unclear	0	440
356	10	Symph	1	Female	2	AU25+AU26+AD37	Unclear	0	200
357	10	Symph	1	Female	2	AU25+AU26+AD37	Unclear	0	280
358	10	Symph	1	Male	1	AU25+AU26+AD37	Resting	0	520
359	10	Symph	1	Male	1	AU8+AU25+AU26+AD37	Resting	0	440
360	10	Symph	1	Male	1	AU8+AU25+AU26+AD37	Resting	0	400
361	10	Symph	1	Male	1	AU10+AU16+AU25+AU27	Resting	0	3200
362	10	Symph	1	Male	1	AU25+AU26+AD37	Resting	1	3840
363	10	Symph	1	Male	1	AU25+AU26	Resting	0	520
364	10	Symph	1	Male	1	AU8+AU25+AU26+AD37	Unclear	0	520
365	10	Symph	1	Female	2	AU16+AU25+AU27	Unclear	0	440
366	10	Symph	1	Female	2	AU10+AU25+AU27	Play	1	3480
367	10	Symph	1	Male	1	AU16+AU25+AU26	Play	1	840
368	10	Symph	1	Female	2	AU25+AU26+AD37	Unclear	0	3480
369	10	Symph	1	Male	1	AU8+AU25+AU26	Unclear	0	360
370	10	Symph	1	Male	1	AU25+AU27	Play	0	680
371	10	Symph	1	Female	2	AU16+AU25+AU26	Play	0	440
372	10	Symph	1	Female	2	AU25+AU26+AD37	Unclear	0	920
373	10	Symph	1	Male	1	AU10+AU16+AU25+AU27	Play	0	280
374	10	Symph	1	Female	2	AU10+AU16+AU25+AU27	Resting	1	3480
375	10	Symph	1	Female	2	AU16+AU25+AU27	Play	1	3560
376	10	Symph	1	Male	1	AU8+AU25+AU26+AD37	Resting	0	680
377	10	Symph	1	Male	1	AU8+AU25+AU26+AD37	Resting	0	360
378	10	Symph	1	Male	1	AU10+AU16+AU25+AU27	Unclear	0	400
379	10	Symph	1	Male	1	AU10+AU16+AU25+AU27	Agonistic	0	1240
380	10	Symph	1	Male	1	AU8+AU25+AU26+AD37	Resting	0	2600
381	10	Symph	1	Male	1	AU16+AU25+AU26	Unclear	0	520
382	11	Symph	1	Male	1	AU8+AU25+AU26+AD37	Selfgroom	0	480
383	11	Symph	1	Male	1	AU8+AU25+AU26+AD37	Selfgroom	0	400
384	11	Symph	1	Female	2	AU25+AU26+AD37	Resting	0	360
385	11	Symph	1	Male	1	AU25+AU26+AD37	Resting	0	160
386	11	Symph	1	Male	1	AU25+AU26	Resting	0	240
387	11	Symph	1	Male	1	AU10+AU16+AU25+AU27	Resting	0	320
388	11	Symph	1	Male	1	AU25+AU26+AD37	Resting	0	4120
389	11	Symph	1	Male	1	AU25+AU26	Resting	0	360
390	11	Symph	1	Male	1	AU25+AU26+AD37	Resting	0	240
391	11	Symph	1	Male	1	AU25+AU26+AD37	Resting	0	440
392	11	Symph	1	Male	1	AU25+AU26	Resting	0	440
393	11	Symph	1	Male	1	AU25+AU26+AD37	Resting	0	240
394	11	Symph	1	Male	1	AU8+AU25+AU26+AD37	Resting	0	240
395	11	Symph	1	Male	1	AU8+AU25+AU26+AD37	Resting	0	400
396	11	Symph	1	Male	1	AU25+AU26+AD37	Resting	0	400
397	11	Symph	1	Male	1	AU25+AU26	Resting	0	280
398	11	Symph	1	Female	2	AU25+AU27	Unclear	0	240
399	11	Symph	1	Female	2	AU10+AU16+AU25+AU27	Agonistic	1	960
400	11	Symph	1	Male	1	AU10+AU25+AU27	Agonistic	1	1120
401	11	Symph	1	Male	1	AU10+AU16+AU25+AU27	Agonistic	1	640
402	11	Symph	1	Female	2	AU25+AU26	Agonistic	1	3120
403	11	Symph	1	Male	1	AU25+AU26+AD37	Resting	0	360
404	11	Symph	1	Male	1	AU10+AU16+AU25+AU27	Play	0	160
405	11	Symph	1	Male	1	AU16+AU25+AU26	Resting	0	400
406	11	Symph	1	Male	1	AU10+AU16+AU25+AU27	Resting	0	480
407	11	Symph	1	Male	1	AU25+AU26	Resting	0	1360
408	11	Symph	1	Male	1	AU25+AU26+AD37	Resting	0	440
409	11	Symph	1	Male	1	AU10+AU16+AU25+AU27	Agonistic	0	600
410	11	Symph	1	Male	1	AU16+AU25+AU27	Unclear	0	2120
411	11	Symph	1	Male	1	AU16+AU25+AU26	Unclear	0	2600
412	11	Symph	1	Male	1	AU16+AU25+AU26	Unclear	0	1000
413	11	Symph	1	Male	1	AU25+AU26+AD37	Resting	0	1600
414	11	Symph	1	Female	2	AU10+AU16+AU25+AU27	Agonistic	1	400
415	11	Symph	1	Male	1	AU10+AU16+AU25+AU27	Agonistic	1	1000
416	11	Symph	1	Female	2	AU10+AU16+AU25+AU27	Agonistic	1	840
417	11	Symph	1	Female	2	AU12+AU16+AU25+AU26	Unclear	0	200
418	11	Symph	1	Male	1	AU25+AU26+AD37	Resting	0	640
419	11	Symph	1	Female	2	AU25+AU27	Agonistic	0	560
420	11	Symph	1	Female	2	AU25+AU26	Agonistic	0	200
421	11	Symph	1	Female	2	AU25+AU26+AD37	Resting	0	280
422	11	Symph	1	Female	2	AU25+AU27	Agonistic	0	320
423	11	Symph	1	Male	1	AU25+AU26+AD37	Resting	0	280
424	11	Symph	1	Female	2	AU10+AU16+AU25+AU27	Agonistic	0	320
425	11	Symph	1	Female	2	AU25+AU26+AD37	Resting	0	720
426	11	Symph	1	Female	2	AU17	Copulation	0	240
427	12	Symph	1	Female	2	AU10+AU16+AU25+AU27	Agonistic	1	1920
428	12	Symph	1	Female	2	AU25+AU26+AD37	Unclear	1	1400
429	12	Symph	1	Female	2	AU25+AU26+AD37	Unclear	0	280
430	12	Symph	1	Female	2	AU25+AU26+AD37	Unclear	0	320
431	12	Symph	1	Male	1	AU8+AU25+AU26+AD37	Unclear	0	480
432	12	Symph	1	Female	2	AU25+AU26+AD37	Resting	0	320
433	12	Symph	1	Male	1	AU10+AU16+AU25+AU27	Agonistic	1	200
434	12	Symph	1	Male	1	AU10+AU12+AU16+AU25+AU27	Play	0	1720
435	12	Symph	1	Male	1	AU25+AU26+AD37	Resting	0	2760
436	12	Symph	1	Female	2	AU41	Selfgroom	0	240
437	12	Symph	1	Male	1	AU8+AU25+AU26+AD37	Selfgroom	0	1800
438	12	Symph	1	Male	1	AU25+AU26+AD37	Unclear	0	440
439	12	Symph	1	Male	1	AU25+AU26	Unclear	1	560
440	12	Symph	1	Male	1	AU25+AU26	Unclear	1	2800
441	12	Symph	1	Female	2	AU16+AU25+AU27	Unclear	1	240
442	12	Symph	1	Male	1	AU25+AU26	Agonistic	1	2160
443	12	Symph	1	Male	1	AU25+AU26+AD37	Unclear	0	640
444	12	Symph	1	Male	1	AU25+AU26	Agonistic	1	200
445	12	Symph	1	Female	2	AU9+AU10+AU16+AU25+AU27	Agonistic	1	1800
446	12	Symph	1	Male	1	AU25+AU26+AD37	Unclear	1	1160
447	12	Symph	1	Female	2	AU16+AU25+AU26	Agonistic	1	360
448	12	Symph	1	Male	1	AU25+AU26	Play	1	480
449	12	Symph	1	Male	1	AU12+AU25+AU27	Play	0	320
450	12	Symph	1	Male	1	AU25+AU26	Play	0	2560
451	12	Symph	1	Female	2	AU25+AU26+AD37	Play	0	1080
452	12	Symph	1	Female	2	AU25+AU26+AD37	Unclear	0	400
453	12	Symph	1	Male	1	AU25+AU26+AD37	Unclear	0	400
454	12	Symph	1	Female	2	AU16+AU25+AU27	Agonistic	1	360
455	12	Symph	1	Female	2	AU25+AU26	Agonistic	0	1760
456	12	Symph	1	Female	2	AU16+AU25+AU27	Unclear	0	320
457	13	Symph	1	Female	2	AU16+AU25+AU26	Unclear	0	920
458	13	Symph	1	Male	1	AU25+AU26	Grooming	1	800
459	13	Symph	1	Male	1	AU10+AU25+AU26	Grooming	1	1520
460	13	Symph	1	Male	1	AU10+AU25+AU26	Resting	0	1680
461	13	Symph	1	Male	1	AU25+AU26+AD37	Resting	0	360
462	13	Symph	1	Male	1	AU25+AU26+AD37	Resting	0	440
463	13	Symph	1	Male	1	AU10+AU16+AU25+AU27	Resting	1	560
464	13	Symph	1	Male	1	AU25+AU26+AD37	Resting	0	2840
465	13	Symph	1	Male	1	AU25+AU26+AD37	Resting	0	280
466	13	Symph	1	Male	1	AU16+AU25+AU26	Unclear	1	400
467	13	Symph	1	Male	1	AU10+AU25+AU27	Play	0	320
468	13	Symph	1	Male	1	AU25+AU26+AD37	Unclear	0	800
469	13	Symph	1	Female	2	AU25+AU26	Unclear	0	1760
470	13	Symph	1	Female	2	AU25+AU26+AD37	Unclear	0	320
471	14	Symph	1	Female	2	AU25+AU26+AD37	Unclear	0	240
472	14	Symph	1	Female	2	AU10+AU12+AU25+AU27	Play	1	280
473	14	Symph	1	Female	2	AU25+AU26+AD37	Resting	0	360
474	14	Symph	1	Female	2	AU25+AU27	Play	1	8280
475	14	Symph	1	Female	2	AU12+AU16+AU25+AU26	Play	1	360
476	14	Symph	1	Female	2	AU12+AU16+AU25+AU27	Play	1	1480
477	14	Symph	1	Male	1	AU8+AU25+AU26+AD37	Resting	0	1080
478	14	Symph	1	Male	1	AU16+AU25+AU26	Agonistic	0	760
479	14	Symph	1	Male	1	AU25+AU26+AD37	Resting	0	440
480	14	Symph	1	Male	1	AU25+AU26+AD37	Resting	0	1280
481	14	Symph	1	Male	1	AU25+AU26	Resting	0	400
482	14	Symph	1	Male	1	AU25+AU26+AD37	Resting	1	400
483	14	Symph	1	Male	1	AU10+AU16+AU25+AU27	Agonistic	1	320
484	14	Symph	1	Female	2	AU25+AU26+AD37	Unclear	0	320
485	14	Symph	1	Female	2	AU25+AU26+AD37	Resting	0	5400
486	14	Symph	1	Male	1	AU8+AU25+AU26	Resting	0	280
487	14	Symph	1	Male	1	AU8+AU25+AU26	Resting	0	400
488	14	Symph	1	Male	1	AU8+AU25+AU26	Resting	0	680
489	14	Symph	1	Male	1	AU25+AU26	Unclear	0	360
490	14	Symph	1	Female	2	AU16+AU25+AU26	Resting	0	280
491	14	Symph	1	Female	2	AU10+AU16+AU25+AU27	Agonistic	1	160
492	14	Symph	1	Female	2	AU25+AU26+AD37	Unclear	0	400
493	14	Symph	1	Female	2	AU16+AU25+AU26	Agonistic	0	760
494	14	Symph	1	Female	2	AU25+AU27	Agonistic	1	200
495	14	Symph	1	Female	2	AU25+AU26+AD37	Resting	0	320
496	14	Symph	1	Female	2	AU25+AU26	Resting	0	1200
497	14	Symph	1	Male	1	AU8+AU25+AU26+AD37	Unclear	0	320
498	14	Symph	1	Male	1	AU16+AU25+AU27	Agonistic	0	240
499	14	Symph	2	Male	3	AU25+AU26+AD37	Copulation	0	360
500	14	Symph	2	Female	4	AU25+AU26+AD37	Copulation	0	2840
501	15	Symph	2	Male	3	AU25+AU26+AD37	Copulation	0	240
502	15	Symph	2	Male	3	AU25+AU26+AD37	Resting	0	240
503	15	Symph	2	Female	4	AU25+AU26+AD37	Resting	0	240
504	15	Symph	2	Male	3	AU25+AU26+AD37	Resting	0	240
505	16	Symph	2	Male	3	AU25+AU26+AD37	Resting	0	360
506	16	Symph	2	Male	3	AU25+AU26	Selfgroom	0	360
507	16	Symph	2	Female	4	AU25+AU26+AD37	Selfgroom	0	280
508	16	Symph	2	Female	4	AU25+AU26+AD37	Unclear	0	320
509	16	Symph	2	Male	3	AU25+AU26+AD37	Resting	0	400
510	16	Symph	2	Female	4	AU25+AU26+AD37	Selfgroom	0	360
511	16	Symph	2	Female	4	AU25+AU26+AD37	Selfgroom	0	280
512	16	Symph	2	Female	4	AU25+AU26+AD37	Unclear	0	320
513	16	Symph	2	Female	4	AU25+AU26	Resting	0	280
514	16	Symph	2	Female	4	AU25+AU26+AD37	Unclear	1	240
515	16	Symph	2	Female	4	AU41	Unclear	1	200
516	16	Symph	2	Female	4	AU25+AU26+AD37	Grooming	1	120
517	16	Symph	2	Male	3	AU25+AU26+AD37	Selfgroom	0	1040
518	16	Symph	2	Female	4	AU25+AU26+AD37	Unclear	0	240
519	16	Symph	2	Female	4	AU25	Unclear	1	320
520	16	Symph	2	Female	4	AU25+AU26	Unclear	0	360
521	16	Symph	2	Male	3	AU25+AU26+AD37	Resting	0	360
522	16	Symph	2	Female	4	AU16+AU25+AU27	Play	0	360
523	16	Symph	2	Female	4	AU16+AU25+AU27	Play	1	280
524	16	Symph	2	Female	4	AU25	Unclear	1	560
525	16	Symph	2	Male	3	AU12+AU16+AU25+AU27	Agonistic	0	480
526	16	Symph	2	Male	3	AU25+AU26+AD37	Resting	1	200
527	16	Symph	2	Male	3	AU12+AU25+AU27	Agonistic	1	1840
528	16	Symph	2	Male	3	AU25+AU26	Grooming	1	280
529	17	Symph	2	Male	3	AU25+AU26+AD37	Resting	0	2520
530	17	Symph	2	Female	4	AU25+AU26	Selfgroom	0	320
531	17	Symph	2	Female	4	AU25+AU26	Selfgroom	0	280
532	17	Symph	2	Female	4	AU25+AU26	Resting	0	560
533	17	Symph	2	Male	3	AU10+AU16+AU25+AU27	Agonistic	0	200
534	17	Symph	2	Female	4	AU25+AU26+AD37	Resting	0	560
535	17	Symph	2	Female	4	AU25+AU26+AD37	Selfgroom	0	560
536	17	Symph	2	Male	3	AU18+AU25+AU26	Selfgroom	0	320
537	17	Symph	2	Female	4	AU25+AU26	Resting	0	320
538	17	Symph	2	Male	3	AU25+AU26+AD37	Grooming	1	4080
539	17	Symph	2	Male	3	AU25+AU26+AD37	Resting	1	280
540	17	Symph	2	Male	3	AU25+AU26+AD37	Resting	1	280
541	17	Symph	2	Male	3	AU25+AU26+AD37	Resting	1	360
542	17	Symph	2	Female	4	AU25+AU26	Unclear	1	280
543	17	Symph	2	Female	4	AU25+AU27	Unclear	1	280
544	17	Symph	2	Female	4	AU25+AU26	Unclear	0	240
545	17	Symph	2	Female	4	AU25+AU26+AD37	Unclear	0	680
546	17	Symph	2	Female	4	AU25+AU26	Selfgroom	0	280
547	17	Symph	2	Female	4	AU25+AU26+AD37	Unclear	0	280
548	17	Symph	2	Female	4	AU25+AU26	Resting	0	480
549	17	Symph	2	Male	3	AU25+AU26+AD37	Resting	0	160
550	17	Symph	2	Male	3	AU25+AU26+AD37	Resting	0	160
551	17	Symph	2	Male	3	AU25+AU26+AD37	Resting	0	240
552	17	Symph	2	Male	3	AU25+AU26+AD37	Resting	0	280
553	17	Symph	2	Male	3	AU25+AU26+AD37	Resting	0	280
554	17	Symph	2	Male	3	AU25+AU26+AD37	Grooming	0	280
555	17	Symph	2	Male	3	AU25+AU26+AD37	Grooming	0	320
556	17	Symph	2	Male	3	AU25+AU26+AD37	Grooming	0	360
557	17	Symph	2	Male	3	AU25+AU26+AD37	Grooming	0	320
558	17	Symph	2	Male	3	AU25+AU26+AD37	Grooming	0	280
559	17	Symph	2	Female	4	AU25+AU26+AD37	Resting	0	280
560	17	Symph	2	Female	4	AU25+AU26	Resting	0	280
561	17	Symph	2	Female	4	AU25+AU26+AD37	Resting	0	280
562	17	Symph	2	Female	4	AU25+AU26+AD37	Resting	0	120
563	17	Symph	2	Female	4	AU25+AU26+AD37	Resting	0	160
564	17	Symph	2	Female	4	AU25+AU26+AD37	Resting	0	280
565	17	Symph	2	Female	4	AU25+AU26	Resting	0	200
566	17	Symph	2	Female	4	AU25+AU26+AD37	Resting	0	240
567	17	Symph	2	Female	4	AU25+AU26+AD37	Resting	0	160
568	17	Symph	2	Female	4	AU25+AU26+AD37	Resting	0	160
569	17	Symph	2	Female	4	AU25+AU26+AD37	Resting	0	240
570	17	Symph	2	Female	4	AU25+AU26+AD37	Resting	0	160
571	17	Symph	2	Female	4	AU25+AU26+AD37	Resting	0	200
572	17	Symph	2	Male	3	AU25+AU26	Resting	0	120
573	17	Symph	2	Male	3	AU25+AU26	Resting	0	160
574	17	Symph	2	Female	4	AU25+AU26	Resting	0	280
575	17	Symph	2	Male	3	AU25+AU26	Resting	0	160
576	17	Symph	2	Male	3	AU25+AU26+AD37	Resting	0	160
577	17	Symph	2	Female	4	AU25+AU26+AD37	Nursing	0	240
578	17	Symph	2	Female	4	AU25+AU26+AD37	Nursing	0	160
579	17	Symph	2	Male	3	AU25+AU26+AD37	Resting	0	200
580	17	Symph	2	Female	4	AU25+AU26	Play	0	240
581	18	Symph	2	Female	4	AU25+AU26+AD37	Grooming	0	160
582	18	Symph	2	Female	4	AU16+AU25+AU26	Resting	0	720
583	18	Symph	2	Male	3	AU25+AU26+AD37	Resting	0	240
584	18	Symph	2	Male	3	AU25+AU26+AD37	Resting	0	320
585	18	Symph	2	Female	4	AU25+AU26+AD37	Unclear	0	360
586	18	Symph	2	Female	4	AU25+AU26+AD37	Unclear	0	280
587	18	Symph	2	Female	4	AU25+AU26+AD37	Selfgroom	0	240
588	18	Symph	2	Male	3	AU25+AU26+AD37	Resting	0	240
589	18	Symph	2	Male	3	AU25+AU26+AD37	Resting	0	400
590	18	Symph	2	Male	3	AU25+AU26+AD37	Resting	0	280
591	18	Symph	2	Male	3	AU25+AU26+AD37	Resting	0	280
592	18	Symph	2	Male	3	AU25+AU26+AD37	Resting	0	360
593	18	Symph	2	Female	4	AU25+AU26+AD37	Unclear	0	240
594	18	Symph	2	Female	4	AU25+AU26+AD37	Unclear	0	240
595	18	Symph	2	Female	4	AU25+AU26+AD37	Resting	0	240
596	18	Symph	2	Female	4	AU25+AU26+AD37	Resting	0	240
597	18	Symph	2	Male	3	AU25+AU26+AD37	Resting	0	280
598	18	Symph	2	Female	4	AU25+AU26	Play	0	240
599	18	Symph	2	Female	4	AU12+AU25+AU27	Play	0	200
600	18	Symph	2	Male	3	AU25+AU26+AD37	Unclear	0	200
601	18	Symph	2	Male	3	AU25+AU26+AD37	Unclear	1	2000
602	18	Symph	2	Male	3	AU25+AU26+AD37	Unclear	0	240
603	18	Symph	2	Male	3	AU25+AU26	Unclear	0	160
604	18	Symph	2	Male	3	AU25+AU26	Unclear	0	160
605	18	Symph	2	Male	3	AU25+AU26+AD37	Selfgroom	0	920
606	18	Symph	2	Male	3	AU25+AU26	Selfgroom	0	200
607	18	Symph	2	Female	4	AU25+AU26	Play	1	360
608	19	Symph	2	Male	3	AU25+AU26	Unclear	1	160
609	19	Symph	2	Female	4	AU25+AU26	Unclear	1	120
610	19	Symph	2	Female	4	AU25+AU26+AD37	Resting	0	1080
611	19	Symph	2	Female	4	AU25+AU26+AD37	Resting	0	280
612	19	Symph	2	Female	4	AU17	Resting	0	320
613	19	Symph	2	Male	3	AU25+AU26	Selfgroom	0	400
614	19	Symph	2	Female	4	AU25+AU26	Resting	0	520
615	19	Symph	2	Female	4	AU25+AU26+AD37	Resting	0	640
616	19	Symph	2	Female	4	AU25+AU26+AD37	Selfgroom	0	320
617	19	Symph	2	Female	4	AU25+AU26+AD37	Selfgroom	0	360
618	19	Symph	2	Male	3	AU25+AU26	Unclear	0	360
619	19	Symph	2	Female	4	AU25+AU26	Resting	0	360
620	19	Symph	2	Male	3	AU25+AU26	Play	0	240
621	19	Symph	2	Male	3	AU25+AU26	Play	1	800
622	19	Symph	2	Female	4	AU25+AU26	Resting	0	400
623	19	Symph	2	Female	4	AU25+AU26	Nursing	0	440
624	19	Symph	2	Female	4	AU25+AU26	Nursing	0	560
625	19	Symph	2	Male	3	AU10+AU16+AU25+AU27	Play	0	600
626	19	Symph	2	Male	3	AU25+AU26+AD37	Unclear	0	440
627	19	Symph	2	Male	3	AU25+AU26+AD37	Unclear	0	1400
628	19	Symph	2	Male	3	AU25+AU26+AD37	Unclear	0	240
629	19	Symph	2	Male	3	AU25+AU26+AD37	Unclear	0	280
630	19	Symph	2	Female	4	AU25+AU27	Agonistic	1	240
631	19	Symph	2	Female	4	AU25+AU26+AD37	Unclear	0	240
632	19	Symph	2	Female	4	AU12+AU16+AU25+AU27	Play	1	440
633	19	Symph	2	Male	3	AU10+AU16+AU25+AU27	Play	1	240
634	19	Symph	2	Female	4	AU16+AU25+AU27	Play	1	1200
635	19	Symph	2	Female	4	AU25+AU26+AD37	Unclear	1	1680
636	19	Symph	2	Female	4	AU25+AU26+AD37	Selfgroom	1	4760
637	19	Symph	2	Female	4	AU25+AU26+AD37	Selfgroom	0	280
638	19	Symph	2	Male	3	AU25+AU26+AD37	Resting	0	320
639	19	Symph	2	Male	3	AU8+AU25+AU26+AD37	Resting	0	320
640	19	Symph	2	Female	4	AU25+AU26+AD37	Resting	0	280
641	19	Symph	2	Female	4	AU25+AU26+AD37	Resting	0	280
642	19	Symph	2	Female	4	AU25+AU27	Play	1	240
643	19	Symph	2	Female	4	AU25+AU26	Play	0	280
644	19	Symph	2	Female	4	AU25+AU26+AD37	Play	0	960
645	19	Symph	2	Male	3	AU25+AU26+AD37	Unclear	0	200
646	19	Symph	2	Male	3	AU25+AU26+AD37	Selfgroom	0	240
647	19	Symph	2	Female	4	AU25+AU26+AD37	Selfgroom	0	2240
648	19	Symph	2	Male	3	AU25+AU26+AD37	Selfgroom	0	240
649	19	Symph	2	Male	3	AU8+AU25+AU26+AD37	Selfgroom	0	200
650	19	Symph	2	Male	3	AU8+AU25+AU26+AD37	Selfgroom	0	280
651	19	Symph	2	Female	4	AU25+AU26+AD37	Selfgroom	0	160
652	19	Symph	2	Female	4	AU25+AU26+AD37	Selfgroom	0	280
653	19	Symph	2	Female	4	AU25+AU26	Resting	0	240
654	19	Symph	2	Male	3	AU16+AU25+AU27	Unclear	1	320
655	19	Symph	2	Female	4	AU25+AU27	Unclear	1	240
656	20	Symph	2	Male	3	AU10+AU16+AU25+AU27	Unclear	0	960
657	20	Symph	2	Male	3	AU25+AU26+AD37	Resting	0	720
658	20	Symph	2	Male	3	AU25+AU26+AD37	Resting	0	2680
659	20	Symph	2	Female	4	AU16+AU25+AU27	Agonistic	1	2320
660	20	Symph	2	Female	4	AU25+AU26+AD37	Resting	0	240
661	20	Symph	2	Female	4	AU25+AU26+AD37	Resting	0	200
662	20	Symph	2	Female	4	AU25+AU26+AD37	Resting	0	480
663	20	Symph	2	Female	4	AU25+AU26+AD37	Resting	0	200
664	20	Symph	2	Female	4	AU25+AU26	Resting	0	440
665	20	Symph	2	Female	4	AU25+AU26	Resting	0	240
666	20	Symph	2	Female	4	AU25+AU26	Resting	0	360
667	20	Symph	2	Female	4	AU25+AU26	Resting	0	25200
668	20	Symph	2	Female	4	AU25+AU26	Grooming	0	360
669	20	Symph	2	Female	4	AU25+AU26	Grooming	0	360
670	20	Symph	2	Female	4	AU25+AU26	Grooming	0	400
671	20	Symph	2	Female	4	AU25+AU26	Grooming	0	280
672	20	Symph	2	Male	3	AU10+AU16+AU25+AU27	Resting	0	560
673	20	Symph	2	Female	4	AU25+AU26+AD37	Grooming	0	240
674	20	Symph	2	Female	4	AU25+AU26+AD37	Grooming	0	240
675	20	Symph	2	Female	4	AU25+AU26+AD37	Grooming	0	480
676	20	Symph	2	Female	4	AU25+AU26+AD37	Grooming	0	3360
677	20	Symph	2	Female	4	AU25+AU26+AD37	Nursing	0	34360
678	20	Symph	2	Female	4	AU25+AU26+AD37	Nursing	0	160
679	20	Symph	2	Female	4	AU25+AU26+AD37	Nursing	0	200
680	20	Symph	2	Female	4	AU25+AU26	Unclear	0	360
681	20	Symph	2	Female	4	AU16+AU25+AU27	Unclear	0	400
682	20	Symph	2	Male	3	AU10+AU16+AU25+AU27	Unclear	1	240
683	20	Symph	2	Female	4	AU16+AU25+AU27	Unclear	1	320
684	20	Symph	2	Female	4	AU16+AU25+AU27	Unclear	0	240
685	20	Symph	2	Male	3	AU25+AU26+AD37	Resting	0	3520
686	20	Symph	2	Male	3	AU10+AU16+AU25+AU27	Unclear	1	320
687	20	Symph	2	Female	4	AU16+AU25+AU27	Unclear	1	920
688	20	Symph	2	Female	4	AU25+AU26	Unclear	1	200
689	20	Symph	2	Female	4	AU12+AU16+AU25+AU27	Unclear	0	520
690	20	Symph	2	Male	3	AU25	Resting	0	880
691	20	Symph	2	Male	3	AU25+AU26	Resting	0	320
692	20	Symph	2	Female	4	AU25+AU26	Unclear	0	1640
693	20	Symph	2	Male	3	AU25+AU26	Unclear	0	840
694	20	Symph	2	Female	4	AU25+AU26+AD37	Grooming	1	400
695	20	Symph	2	Female	4	AU25+AU27	Play	0	2240
696	20	Symph	2	Female	4	AU16+AU25+AU27	Play	0	360
697	20	Symph	2	Female	4	AU25+AU26+AD37	Unclear	0	160
698	20	Symph	2	Female	4	AU25+AU26	Agonistic	0	280
699	20	Symph	2	Female	4	AU16+AU25+AU26	Agonistic	0	320
700	20	Symph	2	Female	4	AU16+AU25+AU27	Agonistic	0	320
701	20	Symph	2	Female	4	AU25+AU26+AD37	Resting	0	760
702	20	Symph	2	Female	4	AU25+AU26+AD37	Resting	0	1320
703	20	Symph	2	Female	4	AU25+AU26+AD37	Nursing	0	280
704	20	Symph	2	Male	3	AU25+AU26+AD37	Unclear	0	280
705	20	Symph	2	Female	4	AU25+AU26+AD37	Grooming	0	480
706	20	Symph	2	Female	4	AU25+AU26+AD37	Grooming	0	880
707	20	Symph	2	Female	4	AU25+AU26+AD37	Grooming	0	200
708	20	Symph	2	Female	4	AU25+AU26+AD37	Resting	0	320
709	20	Symph	2	Female	4	AU25	Resting	0	280
710	20	Symph	2	Female	4	AU25	Resting	0	240
711	20	Symph	2	Female	4	AU16+AU25+AU26	Unclear	1	280
712	20	Symph	2	Female	4	AU25+AU26+AD37	Resting	1	120
713	20	Symph	2	Male	3	AU25+AU26	Selfgroom	0	320
714	20	Symph	2	Female	4	AU25+AU26+AD37	Resting	1	360
715	20	Symph	2	Female	4	AU25+AU26+AD37	Resting	1	280
716	20	Symph	2	Female	4	AU25+AU26+AD37	Grooming	0	320
717	20	Symph	2	Female	4	AU25+AU26+AD37	Grooming	0	360
718	20	Symph	2	Male	3	AU25+AU26+AD37	Unclear	1	280
719	20	Symph	2	Female	4	AU10+AU25+AU27	Play	1	280
720	20	Symph	2	Female	4	AU16+AU25+AU27	Play	0	280
721	20	Symph	2	Female	4	AU16+AU25+AU26	Play	0	280
722	20	Symph	2	Female	4	AU25+AU26+AD37	Resting	0	160
723	20	Symph	2	Female	4	AU25+AU27	Unclear	1	280
724	21	Symph	2	Female	4	AU25+AU26+AD37	Unclear	0	240
725	21	Symph	2	Female	4	AU25+AU26+AD37	Selfgroom	1	440
726	21	Symph	2	Female	4	AU16+AU25+AU27	Play	1	1280
727	21	Symph	2	Male	3	AU12+AU25+AU27	Play	1	280
728	21	Symph	2	Female	4	AU25+AU27	Play	0	200
729	21	Symph	2	Female	4	AU25+AU26+AD37	Selfgroom	0	680
730	21	Symph	2	Male	3	AU25+AU26+AD37	Selfgroom	0	240
731	21	Symph	2	Male	3	AU8+AU25+AU26+AD37	Selfgroom	0	240
732	21	Symph	2	Female	4	AU25+AU26+AD37	Unclear	0	920
733	21	Symph	2	Male	3	AU25+AU26+AD37	Selfgroom	0	3040
734	21	Symph	2	Female	4	AU25+AU27	Agonistic	1	280
735	21	Symph	2	Male	3	AU25+AU26+AD37	Resting	0	240
736	21	Symph	2	Male	3	AU25+AU26+AD37	Resting	0	240
737	21	Symph	2	Female	4	AU25+AU27	Agonistic	1	2200
738	21	Symph	3	Male	5	AU10+AU25+AU26	Unclear	0	280
739	21	Symph	3	Female	6	AU25+AU26	Grooming	0	200
740	21	Symph	3	Male	5	AU10+AU25+AU26	Resting	0	360
741	21	Symph	3	Male	5	AU10+AU25+AU26	Resting	0	280
742	21	Symph	3	Female	6	AU25+AU26	Grooming	0	240
743	21	Symph	3	Female	6	AU25+AU26+AD37	Grooming	0	240
744	22	Symph	3	Male	5	AU10+AU25+AU26	Unclear	0	360
745	22	Symph	3	Male	5	AU10+AU25+AU27	Agonistic	1	2120
746	22	Symph	3	Female	6	AU25+AU26	Grooming	0	200
747	22	Symph	3	Female	6	AU12+AU25+AU26	Grooming	0	160
748	22	Symph	3	Male	5	AU25+AU26	Resting	0	160
749	22	Symph	3	Male	5	AU25+AU27	Resting	0	160
750	22	Symph	3	Male	5	AU25+AU26	Resting	0	600
751	22	Symph	3	Male	5	AU10+AU16+AU25+AU27	Play	1	1440
752	22	Symph	3	Female	6	AU25+AU26+AD37	Grooming	0	360
753	22	Symph	3	Male	5	AU10+AU25+AU27	Play	0	160
754	22	Symph	3	Male	5	AU25+AU27	Unclear	1	1160
755	22	Symph	3	Male	5	AU25+AU27	Unclear	0	1680
756	22	Symph	3	Male	5	AU25+AU26+AD37	Resting	0	1360
757	22	Symph	3	Male	5	AU25+AU26+AD37	Resting	0	1320
758	22	Symph	3	Male	5	AU25+AU26+AD37	Resting	0	560
759	22	Symph	3	Male	5	AU25+AU26+AD37	Unclear	1	12920
760	23	Symph	3	Male	5	AU25+AU27	Agonistic	1	3440
761	23	Symph	3	Male	5	AU25+AU26+AD37	Unclear	1	6320
762	23	Symph	3	Female	6	AU25+AU26	Grooming	1	400
763	23	Symph	3	Male	5	AU25+AU26+AD37	Unclear	1	360
764	23	Symph	3	Female	6	AU25+AU26	Resting	0	360
765	24	Symph	3	Female	6	AU12+AU25+AU27	Grooming	1	320
766	24	Symph	3	Male	5	AU10+AU16+AU25+AU27	Agonistic	1	1160
767	24	Symph	3	Male	5	AU25+AU26+AD37	Unclear	1	440
768	24	Symph	3	Male	5	AU25+AU26+AD37	Resting	0	200
769	24	Symph	3	Male	5	AU25+AU26+AD37	Resting	0	760
770	24	Symph	3	Female	6	AU10+AU12+AU25+AU27	Agonistic	1	240
771	24	Symph	3	Male	5	AU25+AU26	Grooming	1	4080
772	24	Symph	3	Female	6	AU10+AU25+AU26	Unclear	1	4440
773	24	Symph	3	Female	6	AU25+AU26	Unclear	1	280
774	24	Symph	3	Male	5	AU25+AU26+AD37	Unclear	0	440
775	24	Symph	3	Female	6	AU25+AU26	Unclear	1	360
776	25	Symph	3	Female	6	AU25+AU26	Unclear	1	560
777	25	Symph	3	Female	6	AU25+AU26+AD37	Resting	0	1000
778	25	Symph	3	Female	6	AU25+AU26+AD37	Resting	0	280
779	25	Symph	3	Male	5	AU10+AU16+AU25+AU27	Agonistic	1	240
780	25	Symph	3	Male	5	AU10+AU25+AU27	Agonistic	0	400
781	25	Symph	3	Male	5	AU25+AU26	Resting	0	1000
782	25	Symph	3	Male	5	AU25+AU26+AD37	Unclear	0	360
783	25	Symph	3	Male	5	AU25+AU26+AD37	Unclear	0	160
784	25	Symph	3	Male	5	AU25+AU26+AD37	Resting	0	280
785	25	Symph	3	Male	5	AU25+AU26+AD37	Resting	0	440
786	26	Symph	3	Female	6	AU10+AU16+AU25+AU27	Unclear	1	2840
787	26	Symph	3	Female	6	AU8+AU25+AU26+AD37	Unclear	0	360
788	26	Symph	3	Female	6	AU25+AU26	Unclear	1	360
789	26	Symph	3	Female	6	AU25+AU27	Grooming	1	280
790	26	Symph	3	Male	5	AU25+AU27	Resting	1	360
791	26	Symph	3	Female	6	AU25+AU26+AD37	Grooming	1	360
792	26	Symph	3	Female	6	AU25+AU26+AD37	Unclear	0	800
793	26	Symph	3	Male	5	AU10+AU16+AU25+AU27	Play	0	400
794	26	Symph	3	Male	5	AU10+AU16+AU25+AU27	Resting	0	240
795	26	Symph	3	Male	5	AU25+AU26	Unclear	0	480
796	26	Symph	3	Male	5	AU25+AU26+AD37	Unclear	0	1080
797	26	Symph	3	Male	5	AU25+AU26+AD37	Unclear	0	280
798	27	Symph	3	Male	5	AU25+AU27	Unclear	1	360
799	27	Symph	3	Male	5	AU25+AU26+AD37	Unclear	0	520
800	27	Symph	3	Female	6	AU25+AU26	Resting	0	1880
801	28	Symph	3	Female	6	AU25+AU26+AD37	Resting	0	200
802	28	Symph	3	Female	6	AU25+AU26	Resting	0	400
803	28	Symph	3	Female	6	AU8+AU25+AU26+AD37	Resting	0	320
804	28	Symph	3	Female	6	AU12+AU25+AU26+AD37	Resting	0	1120
805	28	Symph	3	Female	6	AU25+AU27	Unclear	1	360
806	28	Symph	3	Male	5	AU25+AU26	Unclear	0	480
807	28	Symph	3	Male	5	AU25+AU26+AD37	Grooming	0	320
808	28	Symph	3	Male	5	AU25+AU26+AD37	Unclear	1	360
809	28	Symph	3	Male	5	AU25+AU26	Play	0	320
810	28	Symph	3	Female	6	AU10+AU16+AU25+AU26	Resting	1	280
811	28	Symph	3	Female	6	AU25+AU26+AD37	Resting	0	1320
812	28	Symph	3	Female	6	AU25+AU26+AD37	Resting	0	560
813	28	Symph	3	Male	5	AU25+AU26+AD37	Grooming	0	480
814	28	Symph	3	Female	6	AU25	Resting	0	560
815	29	Symph	3	Female	6	AU25+AU26+AD37	Unclear	0	520
816	29	Symph	3	Female	6	AU25+AU26+AD37	Grooming	1	360
817	29	Symph	3	Female	6	AU25+AU26	Unclear	1	240
818	29	Symph	3	Male	5	AU25+AU26+AD37	Resting	0	280
819	29	Symph	3	Male	5	AU25+AU26+AD37	Resting	0	400
820	29	Symph	3	Male	5	AU25+AU26+AD37	Resting	0	160
821	29	Symph	3	Male	5	AU25+AU26+AD37	Resting	0	240
822	29	Symph	3	Male	5	AU25+AU26+AD37	Resting	0	360
823	29	Symph	3	Male	5	AU25+AU26+AD37	Unclear	0	360
824	29	Symph	3	Female	6	AU25	Selfgroom	0	400
825	29	Symph	3	Female	6	AU25+AU26	Resting	0	360
826	29	Symph	3	Female	6	AU25+AU26+AD37	Resting	0	400
827	29	Symph	3	Female	6	AU25	Resting	0	280
828	29	Symph	3	Female	6	AU10+AU25+AU26	Resting	0	400
829	30	Symph	3	Male	5	AU25+AU26	Resting	0	320
830	30	Symph	3	Female	6	AU10+AU25+AU26	Resting	0	200
831	30	Symph	3	Female	6	AU10+AU25+AU26	Resting	0	280
832	30	Symph	3	Female	6	AU25+AU26	Resting	0	280
833	30	Symph	3	Female	6	AU10+AU25+AU26	Resting	0	160
834	30	Symph	3	Female	6	AU25+AU26+AD37	Resting	0	800
835	30	Symph	3	Female	6	AU25+AU26	Resting	0	280
836	30	Symph	3	Female	6	AU25+AU26+AD37	Resting	0	280
837	30	Symph	3	Female	6	AU25+AU26+AD37	Resting	0	440
838	30	Symph	3	Female	6	AU10+AU25+AU27	Resting	0	120
839	30	Symph	3	Female	6	AU10+AU25+AU26	Resting	0	600
840	30	Symph	3	Female	6	AU10+AU25+AU26	Resting	0	240
841	30	Symph	3	Female	6	AU25+AU26	Resting	0	280
842	30	Symph	3	Female	6	AU7+AU25+AU26	Resting	0	200
843	30	Symph	3	Female	6	AU7+AU25+AU26	Resting	0	200
844	30	Symph	3	Female	6	AU7+AU25+AU26	Resting	0	680
845	30	Symph	3	Female	6	AU7+AU25+AU26	Resting	0	200
846	30	Symph	3	Female	6	AU7+AU25+AU26	Resting	0	120
847	30	Symph	3	Female	6	AU41+AUEye	Resting	0	120
848	30	Symph	3	Female	6	AU41+AUEye	Resting	0	160
849	30	Symph	3	Male	5	AU10+AU16+AU25+AU27	Unclear	0	200
850	30	Symph	3	Male	5	AU25+AU26+AD37	Resting	0	160
851	30	Symph	3	Male	5	AU25+AU26+AD37	Resting	0	160
852	30	Symph	3	Female	6	AU25	Resting	0	200
853	30	Symph	3	Female	6	AU10+AU25+AU27	Agonistic	1	1120
854	30	Symph	3	Male	5	AU25+AU27	Agonistic	1	920
855	31	Symph	3	Female	6	AU25+AU26	Unclear	0	1240
856	31	Symph	3	Male	5	AU25+AU26+AD37	Resting	0	400
857	31	Symph	3	Male	5	AU25+AU26	Grooming	0	360
858	31	Symph	3	Female	6	AU25+AU26	Resting	1	240
859	31	Symph	3	Female	6	AU25+AU26	Resting	1	5400
860	31	Symph	3	Female	6	AU25+AU26+AD37	Resting	0	7360
861	31	Symph	3	Female	6	AU10+AU25+AU26	Unclear	0	2080
862	31	Symph	3	Female	6	AU25+AU26	Resting	0	240
863	31	Symph	3	Male	5	AU10+AU25+AU27	Unclear	1	200
864	31	Symph	3	Male	5	AU10+AU25+AU27	Unclear	1	440
865	31	Symph	3	Male	5	AU25+AU26+AD37	Resting	0	240
866	31	Symph	3	Male	5	AU25+AU26+AD37	Resting	0	160
867	31	Symph	3	Male	5	AU25+AU26+AD37	Resting	0	520
868	31	Symph	3	Male	5	AU25+AU26+AD37	Resting	0	240
869	31	Symph	3	Female	6	AU8+AU25+AU26+AD37	Unclear	0	2880
870	31	Symph	3	Male	5	AU25+AU26+AD19	Resting	0	920
871	31	Symph	3	Female	6	AU25+AU26+AD37	Resting	0	360
872	31	Symph	3	Female	6	AU25+AU26+AD37	Resting	0	360
873	31	Symph	3	Female	6	AU25+AU26+AD37	Resting	0	320
874	32	Symph	3	Female	6	AU25+AU26+AD37	Resting	0	240
875	32	Symph	3	Male	5	AU25+AU26+AD37	Resting	0	200
876	32	Symph	3	Female	6	AU25+AU27	Unclear	1	440
877	32	Symph	3	Female	6	AU12+AU25+AU26	Grooming	0	240
878	32	Symph	3	Female	6	AU25+AU26+AD37	Resting	0	280
879	32	Symph	3	Male	5	AU10+AU25+AU27	Play	0	360
880	32	Symph	3	Male	5	AU25+AU26+AD37	Unclear	0	280
881	33	Symph	3	Male	5	AU25+AU26+AD37	Unclear	0	320
882	33	Symph	3	Male	5	AU25+AU26+AD37	Unclear	0	1200
883	33	Symph	3	Female	6	AU25+AU26	Grooming	0	560
884	33	Symph	3	Female	6	AU25+AU26	Grooming	0	320
885	33	Symph	3	Female	6	AU25+AU26	Grooming	0	2960
886	33	Symph	3	Male	5	AU25+AU26+AD37	Resting	1	320
887	33	Symph	3	Male	5	AU25+AU26	Resting	0	400
888	33	Symph	3	Male	5	AU25+AU26+AD37	Resting	0	400
889	33	Symph	3	Male	5	AU25+AU26+AD37	Resting	0	360
890	33	Symph	3	Male	5	AU25+AU26+AD37	Resting	0	160
891	33	Nomagab	4	Male	7	AU25+AU27	Resting	0	120
892	33	Nomagab	4	Male	7	AU25+AU26	Resting	0	360
893	33	Nomagab	4	Male	7	AU10+AU16+AU25+AU27	Resting	0	200
894	33	Nomagab	4	Male	7	AU10+AU16+AU25+AU27	Resting	0	320
895	33	Nomagab	4	Female	8	AU1/2	Resting	0	200
896	33	Nomagab	4	Male	7	AU10+AU16+AU25+AU27	Resting	0	280
897	34	Nomagab	4	Female	8	AU1/2	Resting	0	1840
898	34	Nomagab	4	Male	7	AU10+AU16+AU25+AU27	Resting	0	240
899	34	Nomagab	4	Male	7	AU10+AU16+AU25+AU27	Resting	0	120
900	34	Nomagab	4	Male	7	AU10+AU16+AU25+AU27	Resting	0	2400
901	34	Nomagab	4	Male	7	AU10+AU16+AU25+AU27	Resting	0	1880
902	34	Nomagab	4	Female	8	AUEye	Resting	0	2400
903	34	Nomagab	4	Male	7	AU10+AU16+AU25+AU27	Resting	0	1360
904	35	Nomagab	4	Female	8	AU18	Resting	1	2760
905	35	Nomagab	4	Male	7	AU10+AU16+AU25+AU27	Resting	0	2360
906	35	Nomagab	4	Male	7	AUEye	Resting	1	2960
907	35	Nomagab	4	Female	8	AU1/2	Resting	0	2560
908	35	Nomagab	4	Female	8	AU1/2	Resting	0	1120
909	35	Nomagab	4	Female	8	AU1/2	Resting	0	3280
910	35	Nomagab	4	Female	8	AU1/2	Resting	0	320
911	35	Nomagab	4	Male	7	AU10+AU16+AU25+AU27	Resting	0	3360
912	35	Nomagab	4	Female	8	AU1/2	Resting	0	480
913	35	Nomagab	4	Female	8	AU1/2	Resting	0	720
914	35	Nomagab	4	Female	8	AU25+AU26+AD37	Resting	0	2000
915	35	Nomagab	4	Female	8	AU25+AU26	Resting	0	240
916	35	Nomagab	4	Male	7	AU9+AU10+AU25+AU27	Resting	0	640
917	35	Nomagab	4	Male	7	AU9+AU10+AU25+AU27	Resting	0	3440
918	35	Nomagab	4	Male	7	AUEye	Resting	0	280
919	35	Nomagab	4	Male	7	AU10+AU16+AU25+AU27	Resting	0	4280
920	35	Nomagab	4	Male	7	AU18	Resting	0	360
921	35	Nomagab	4	Male	7	AU18	Resting	0	160
922	35	Nomagab	4	Female	8	AU1/2+AU10+AU16+AU25+AU27	Resting	1	4160
923	35	Nomagab	4	Female	8	AU25+AU26+AD37	Unclear	1	4280
924	35	Nomagab	4	Female	8	AU25+AU26+AD37	Grooming	1	840
925	35	Nomagab	4	Male	7	AU10+AU16+AU25+AU27	Resting	0	4800
926	35	Nomagab	4	Female	8	AU25+AU26+AD37	Grooming	0	880
927	35	Nomagab	4	Male	7	AU16+AU25+AU27	Resting	0	1440
928	35	Nomagab	4	Male	7	AU25+AU26+AD37	Resting	0	2640
929	35	Nomagab	4	Male	7	AU10+AU16+AU25+AU27	Resting	0	320
930	36	Nomasik	5	Male	9	AU25+AU26+AD37	Resting	0	360
931	36	Nomasik	5	Female	10	AU25+AU26+AD37	Resting	0	1200
932	37	Nomasik	5	Female	10	AU25+AU26+AD37	Resting	0	240
933	37	Nomasik	5	Male	9	AU25+AU26+AD37	Resting	0	2520
934	37	Nomasik	5	Male	9	AU25+AU26+AD37	Unclear	0	360
935	37	Nomasik	5	Male	9	AU25+AU26+AD37	Resting	0	2640
936	38	Nomasik	5	Male	9	AU25+AU26+AD37	Resting	0	400
937	38	Nomasik	5	Male	9	AU25+AU26+AD37	Unclear	0	320
938	38	Nomasik	5	Male	9	AU16+AU25+AU27	Selfgroom	0	80
939	38	Nomasik	5	Male	9	AU25+AU26+AD37	Selfgroom	0	640
940	38	Nomasik	5	Male	9	AU25+AU26+AD37	Resting	0	320
941	38	Nomasik	5	Female	10	AU25+AU26	Resting	0	440
942	38	Nomasik	5	Female	10	AU18	Resting	0	400
943	38	Nomasik	5	Female	10	AU18	Resting	0	440
944	38	Nomasik	5	Female	10	AU25+AU26+AD37	Resting	1	1000
945	38	Nomasik	5	Female	10	AU25+AU26+AD37	Unclear	0	360
946	38	Nomasik	5	Male	9	AU25+AU26+AD37	Unclear	0	400
947	39	Nomasik	5	Male	9	AU25+AU26+AD37	Resting	0	800
948	39	Nomasik	5	Female	10	AU25+AU26+AD37	Resting	0	120
949	39	Nomasik	5	Female	10	AU25+AU26+AD37	Nursing	0	640
950	39	Nomasik	5	Male	9	AU25+AU26+AD37	Resting	0	520
951	40	Nomasik	5	Male	9	AU25+AU26+AD37	Unclear	0	320
952	40	Nomasik	5	Male	9	AU25+AU26+AD37	Unclear	0	440
953	40	Nomasik	5	Male	9	AU25+AU26	Selfgroom	0	360
954	40	Nomasik	5	Male	9	AU25+AU26+AD37	Selfgroom	0	480
955	40	Nomasik	5	Male	9	AU25+AU26+AD37	Grooming	0	520
956	40	Nomasik	5	Male	9	AU25+AU26+AD37	Grooming	0	320
957	40	Nomasik	5	Male	9	AU25+AU26	Grooming	0	200
958	40	Nomasik	5	Male	9	AU25+AU26+AD37	Resting	0	400
959	40	Nomasik	5	Male	9	AU25+AU26+AD37	Resting	0	960
960	40	Nomasik	5	Male	9	AU10+AU16+AU25+AU26	Resting	0	400
961	40	Nomasik	5	Male	9	AU25+AU26+AD37	Resting	0	160
962	40	Nomasik	5	Male	9	AU10+AU16+AU25+AU27	Resting	0	240
963	40	Nomasik	5	Female	10	AU25+AU26+AD37	Resting	0	280
964	40	Nomasik	5	Female	10	AU41	Resting	0	600
965	40	Nomasik	5	Female	10	AU41	Resting	0	400
966	41	Nomasik	5	Female	10	AU25+AU26+AD37	Resting	0	120
967	41	Nomasik	5	Female	10	AU25+AU26+AD37	Resting	0	360
968	41	Nomasik	5	Female	10	AU25+AU26	Resting	0	1360
969	41	Nomasik	5	Female	10	AU16+AU25+AU26	Resting	0	440
970	41	Nomasik	5	Female	10	AU25+AU26+AD37	Resting	0	440
971	41	Nomasik	5	Male	9	AU16+AU25+AU27	Unclear	0	1360
972	41	Nomasik	5	Male	9	AU12+AU16+AU25+AU27	Unclear	1	520
973	41	Nomasik	5	Male	9	AU18	Resting	0	320
974	41	Nomasik	5	Female	10	AU18	Resting	0	520
975	41	Nomasik	5	Female	10	AU25+AU26+AD37	Resting	0	1400
976	41	Nomasik	5	Female	10	AU25+AU26+AD37	Resting	0	480
977	42	Nomasik	5	Female	10	AU18	Unclear	0	680
978	42	Nomasik	5	Male	9	AU16+AU25+AU27	Unclear	0	1560
979	42	Nomasik	5	Male	9	AU25+AU26+AD37	Resting	0	960
980	42	Nomasik	5	Female	10	AU25+AU26+AD37	Resting	0	160
981	42	Nomasik	5	Male	9	AU25+AU26+AD37	Unclear	0	440
982	42	Nomasik	5	Female	10	AU25+AU26+AD37	Resting	0	400
983	42	Nomasik	5	Male	9	AU25+AU26+AD37	Resting	0	1800
984	42	Nomasik	5	Female	10	AU25+AU26+AD37	Resting	0	920
985	42	Nomasik	5	Female	10	AU25+AU26+AD37	Resting	0	440
986	42	Nomasik	5	Male	9	AU25+AU26+AD37	Resting	0	280
987	42	Nomasik	5	Male	9	AU10+AU16+AU25+AU27	Selfgroom	0	240
988	42	Nomasik	5	Male	9	AU25+AU26+AD37	Selfgroom	0	240
989	42	Nomasik	5	Male	9	AU25+AU26+AD37	Unclear	0	480
990	42	Nomasik	5	Male	9	AU25	Resting	0	440
991	42	Nomasik	5	Male	9	AU25+AU26+AD37	Resting	0	600
992	43	Nomasik	5	Male	9	AU25+AU26+AD37	Unclear	0	320
993	43	Nomasik	5	Male	9	AU25+AU26+AD37	Resting	0	4080
994	43	Nomasik	5	Female	10	AU25+AU26+AD37	Resting	0	480
995	44	Nomasik	5	Male	9	AU25+AU26+AD37	Resting	0	480
996	44	Nomasik	5	Male	9	AU18	Resting	0	360
997	44	Nomasik	5	Male	9	AU25+AU26+AD37	Resting	0	320
998	44	Nomasik	5	Male	9	AU10+AU12+AU16+AU25+AU27	Resting	0	280
999	44	Nomasik	5	Male	9	AU25+AU26+AD37	Resting	0	360
1000	44	Nomasik	5	Male	9	AU25+AU26+AD37	Resting	0	320
1001	44	Nomasik	5	Male	9	AU25+AU26+AD37	Resting	0	360
1002	44	Nomasik	5	Male	9	AU25+AU26+AD37	Resting	0	480
1003	44	Nomasik	5	Male	9	AU25+AU26+AD37	Resting	0	400
1004	44	Nomasik	5	Male	9	AU25+AU26+AD37	Resting	0	4560
1005	44	Nomasik	5	Male	9	AU25+AU26+AD37	Resting	0	440
1006	44	Nomasik	5	Male	9	AU10+AU12+AU16+AU25+AU27	Resting	0	400
1007	44	Nomasik	5	Male	9	AU25+AU26+AD37	Resting	0	360
1008	44	Nomasik	5	Female	10	AU18	Resting	0	480
1009	44	Hylopil	6	Female	12	AU25+AU26+AD37	Resting	0	360
1010	44	Hylopil	6	Female	12	AU25+AU26+AD37	Selfgroom	0	480
1011	44	Hylopil	6	Male	11	AU25+AU26+AD37	Resting	0	360
1012	44	Hylopil	6	Male	11	AU25+AU26	Resting	0	3920
1013	44	Hylopil	6	Male	11	AU25	Resting	0	440
1014	44	Hylopil	6	Male	11	AU41	Resting	1	400
1015	45	Hylopil	6	Male	11	AU25+AU26	Resting	0	720
1016	45	Hylopil	6	Male	11	AU18+AU25+AU26	Resting	1	480
1017	45	Hylopil	6	Female	12	AU18	Resting	0	480
1018	45	Hylopil	6	Male	11	AU25+AU26	Resting	1	360
1019	45	Hylopil	6	Female	12	AU1/2+AU18	Resting	0	440
1020	46	Hylopil	6	Female	12	AU1/2+AU18	Resting	0	840
1021	46	Hylopil	6	Female	12	AU25+AU26	Resting	0	440
1022	47	Hylopil	6	Male	11	AU25+AU26	Unclear	0	800
1023	47	Hylopil	6	Male	11	AU25+AU26	Resting	0	640
1024	47	Hylopil	6	Male	11	AU25+AU26	Resting	0	16320
1025	47	Hylopil	6	Female	12	AU25+AU26+AD37	Grooming	0	600
1026	47	Hylopil	6	Female	12	AU25+AU26+AD37	Grooming	0	520
1027	47	Hylopil	6	Male	11	AU25+AU26	Unclear	0	960
1028	47	Hylopil	6	Female	12	AU1/2+AU5+AU25+AU26	Resting	0	360
1029	47	Hylopil	6	Female	12	AU25+AU26	Unclear	0	800
1030	47	Hylopil	6	Male	11	AU25+AU26+AD37	Resting	0	680
1031	47	Hylopil	6	Female	12	AU25+AU26+AD37	Resting	0	320
1032	47	Hylopil	7	Male	13	AU25+AU26+AD37	Unclear	0	480
1033	47	Hylopil	7	Male	13	AU25+AU27	Unclear	1	480
1034	47	Hylopil	7	Male	14	AU25+AU26	Resting	1	1640
1035	47	Hylopil	7	Female	14	AU25+AU26	Grooming	1	400
1036	48	Hylopil	8	Male	15	AU10+AU12+AU16+AU25+AU26	Resting	1	240
1037	48	Hylopil	8	Male	15	AU25+AU26+AD37	Grooming	0	280
1038	49	Hylopil	8	Female	16	AU25+AU26+AD37	Resting	1	400
1039	49	Hylopil	8	Female	16	AU25+AU26+AD37	Resting	0	1480
1040	50	Hylopil	8	Male	15	AU25+AU26+AD37	Grooming	0	1160
1041	50	Hylopil	8	Male	15	AU1/2	Grooming	0	240
1042	51	Hylolar	8	Male	15	AU10+AU16+AU25+AU27	Resting	0	920
1043	51	Hylolar	8	Female	16	AU17	Selfgroom	0	400
1044	51	Hylolar	8	Female	16	AU25+AU26+AD37	Selfgroom	0	360
1045	51	Hylolar	8	Female	16	AU25+AU26+AD37	Unclear	0	320
1046	51	Hylolar	8	Male	15	AU25+AU26	Grooming	0	520
1047	51	Hylolar	8	Male	15	AU25+AU26	Grooming	0	440
1048	51	Hylolar	8	Male	15	AU1/2	Grooming	0	5040
1049	51	Hylolar	8	Male	15	AU25+AU26+AD37	Grooming	0	440
1050	51	Hylolar	8	Female	16	AU25+AU26	Resting	0	400
1051	51	Hylolar	8	Female	16	AU25+AU26+AD37	Selfgroom	1	320
1052	51	Hylolar	8	Male	15	AU25+AU27	Unclear	1	400
1053	51	Hylolar	8	Female	16	AU25+AU26+AD37	Resting	0	680
1054	51	Hylolar	8	Male	15	AU25+AU26+AD37	Resting	0	240
1055	51	Hylolar	8	Male	15	AU16+AU25+AU26	Resting	0	560
1056	51	Hylolar	8	Male	15	AU25+AU27+AD19	Selfgroom	0	1040
1057	51	Hylolar	8	Female	16	AU25+AU26+AD37	Resting	0	320
1058	51	Hylolar	8	Male	15	AU25+AU26+AD37	Resting	0	880
1059	51	Hylolar	8	Male	15	AU25+AU26+AD37	Grooming	0	520
1060	52	Hylolar	8	Male	15	AU25+AU26+AD37	Grooming	0	400
1061	52	Hylolar	8	Male	15	AU25+AU26+AD37	Grooming	0	600
1062	52	Hylolar	8	Male	15	AU25+AU26+AD37	Grooming	0	2920
1063	52	Hylolar	8	Male	15	AU25+AU26	Grooming	0	240
1064	52	Hylolar	8	Male	15	AU25+AU26	Grooming	0	320
1065	52	Hylolar	8	Male	15	AU25+AU27	Unclear	0	280
1066	52	Hylolar	8	Female	16	AU25+AU26+AD37	Resting	0	280
1067	52	Hylolar	8	Male	15	AU25+AU27	Resting	0	400
1068	52	Hylolar	8	Male	15	AU16+AU25+AU27	Resting	0	640
1069	52	Hylolar	8	Male	15	AU16+AU25+AU27	Resting	0	240
1070	52	Hylolar	8	Male	15	AU25+AU26	Resting	0	240
1071	52	Hylolar	8	Female	16	AU25+AU26+AD37	Resting	0	1160
1072	52	Hylolar	8	Female	16	AU25+AU26+AD37	Resting	0	200
1073	53	Hylolar	8	Male	15	AU25+AU27+AD19	Selfgroom	0	1040
1074	53	Hylolar	8	Male	15	AU25+AU26+AD19	Resting	0	1840
1075	53	Hylolar	8	Male	15	AU25+AU27+AD19	Selfgroom	0	760
1076	53	Hylolar	8	Male	15	AU25+AU26+AD37	Resting	0	360
1077	53	Hylolar	8	Male	15	AU25+AU27+AD19	Selfgroom	0	240
1078	53	Hylolar	8	Male	15	AU25+AU27+AD19	Selfgroom	0	240
1079	54	Hylolar	8	Male	15	AU25+AU27+AD19	Selfgroom	0	1080
1080	54	Hylolar	8	Male	15	AU25+AU27+AD19	Selfgroom	0	1880
1081	54	Hylolar	8	Male	15	AU25+AU26+AD37	Resting	0	240
1082	54	Hylolar	8	Male	15	AU25+AU26+AD37	Resting	0	320
1083	54	Hylolar	8	Female	16	AU25+AU26+AD37	Resting	0	2520
1084	54	Hylolar	8	Male	15	AU25+AU26	Resting	1	2760
1085	54	Hylolar	8	Female	16	AU25+AU26+AD37	Unclear	0	2880
1086	54	Hylolar	8	Female	16	AU25+AU26+AD37	Unclear	0	2120
1087	54	Hylolar	8	Female	16	AU25+AU26+AD37	Unclear	0	280
1088	54	Hylolar	8	Female	16	AU25+AU26+AD37	Grooming	1	280
1089	54	Hylolar	8	Female	16	AU25+AU26+AD37	Grooming	1	240
1090	55	Hylolar	8	Female	16	AU25+AU26+AD37	Grooming	0	1000
1091	55	Hylolar	8	Female	16	AU25+AU26+AD37	Grooming	0	520
1092	55	Hylolar	8	Female	16	AU25+AU26+AD37	Unclear	0	440
1093	55	Hylolar	8	Female	16	AU25+AU26+AD37	Selfgroom	1	320
1094	55	Hylolar	8	Female	16	AU25+AU26+AD37	Unclear	1	320
1095	55	Hylolar	8	Male	15	AU25+AU27	Unclear	0	440
1096	55	Hylolar	8	Female	16	AU25+AU26+AD37	Resting	0	240
1097	55	Hylolar	8	Female	16	AU25+AU26+AD37	Grooming	0	280
1098	56	Hylolar	8	Male	15	AU25+AU26	Unclear	1	360
1099	56	Hylolar	8	Female	16	AU25+AU26	Unclear	1	280
1100	56	Hylolar	8	Female	16	AU25+AU26	Unclear	0	320
1101	56	Hylolar	8	Male	15	AU25+AU27	Unclear	0	1160
1102	56	Hylolar	8	Female	16	AU25+AU26+AD37	Resting	0	280
1103	56	Hylolar	8	Female	16	AU25+AU26+AD37	Grooming	0	320
1104	57	Hylolar	8	Male	15	AU25+AU26	Unclear	1	600
1105	57	Hylolar	8	Female	16	AU25+AU26	Unclear	1	240
1106	57	Hylolar	8	Female	16	AU25+AU26	Unclear	0	280
